# Supplementary material for: Acquisition and carriage of genetically diverse multi-drug resistant gram-negative bacilli in hospitalised newborns in The Gambia
Source: Commun Med (Lond). 2023 Jun 3;3:79. doi: 10.1038/s43856-023-00309-6 (PMC10239441; doi:10.1038/s43856-023-00309-6)
Supplement: Supplementary file 3 — Supplementary Dataset 1 [file 43856_2023_309_MOESM3_ESM.xlsx]

## Sheet: Sheet1
Gram-negative bacilli species	Escherichia coli	Klebsiella pneumoniae	Enterobacter cloacae	Acinetobacter baumannii	Citrobacter freundii	Salmonella enterica	Cronobacter Sakazakii	Pseudomonas aeruginosa	Pseudomonas putida	Unknown species	All gram-negative bacilli
Number of isolates	45	37	7	11	3	1	3	2	1	2	112
Beta-lactam (bla) genes (No)	AmpH: 45	AmpH: 36	AmpH: 7	Mblb: 10	AmpH: 3	AmpH: 1	AmpH: 3	OXA-50a: 2		CTX-M-15a: 1
	PBP: 45	PBP: 35	PBP: 7	BlaA1: 9	PBP: 3	PBP: 1	PBP: 3			DHA-1: 1
	AmpC2: 45	CTX-M-15a: 20	CTX-M-15a: 4	BlaA2: 6	TEM-105a: 1	TEM-105a: 1				OXA-1a: 1
	AmpC1: 35	TEM-105a: 18	TEM-105a: 4	beta-lactamase class-C: 4	AmpC1: 1	AmpC1: 1
	TEM-105a: 24	OXA-1a: 12	ACT-16: 3	ADC-68: 3	AmpC2: 1	AmpC2: 1
	CTX-M-15a: 4	SHV-187: 12	AZECL-25: 3	ADC-77: 3	CMY-70: 1
	CTX-M-27a: 2	SHV-65a: 4	OXA-1a: 3	CARB-5b: 2	CMY-79: 1
		SCO-1: 4	ACT-7: 1	OXA-91: 2	VEB-1a: 1
		SHV-75: 3		OXA-64: 2
		SHV-13a: 3		OXA-117: 1
		OKP-B-2: 3		OXA-120: 1
		SHV-106a: 2		OXA-180: 1
		SHV-27a: 2
		SHV-61: 1
		SHV-157: 1
		SHV-1a: 1
		OKP-B-3: 1
		OKP-B-19: 1
		LEN-24: 1
Total No (bla) genes	201	160	32	44	12	5	6	2	0	3	465
Aminoglycoside (AGly) genes (No)	StrA: 31	StrB: 21	StrA: 4	Aph3-Ia: 2	StrA: 1	StrA: 1		Aph3-IIb: 2	AadA5: 1	Aph3-Ib: 1
	StrB: 31	StrA: 20	StrB: 4	AadA1-pm: 2	StrB: 1	StrB: 1				Aph6-Id: 1
	AadA5: 8	Aac3-IIa: 18	AadA1-pm: 4	AadB: 2	AadA24: 1	Aac3-IId: 1				Aac3-IId: 1
	AadA1-pm: 4	AadA1-pm: 5	Aac3-IIa: 3	Sat-2A: 2	AadA5: 1	AadA5: 1				Aac6-Ib: 1
	Sat-2A: 2	AadA16: 4		StrA: 1	AadB: 1
	Aac3-IId: 1	AadA2: 2		StrB: 1
	AadA2: 1	AadA3: 1
		Aph3-Ia: 1
Total No (Agly) genes	78	73	15	10	5	4	0	2	1	4	192
Trimethoprim (Tmt) genes (No)	Dhfr7: 10	DfrA14: 14	DfrA14: 2	DfrA1: 2	DfrA14: 1	DfrA17: 1			DfrA17: 1	DfrA1: 1
	DfrA17: 8	Dfr15b: 5	Dfr15b: 1		Dfr15b: 1
	DfrA14: 4	DfrA27: 4			DfrA17: 1
	DfrA1: 4	DfrA12: 2
	DfrA8: 3	Dhfr7: 1
	DfrA5: 2	Dfr16: 1
	DfrA12: 1	Dfr22:1
Total No (Tmt) genes	32	28	3	2	3	1	0	0	1	1	71
Chloramphenicol (Phe) genes (No)	CatA1: 7	CatB4: 15	CatA1:3	FloR: 1	CatA1: 1			CatB7: 2		CatA2: 1
		CatA1: 2	CatB4: 3	CmlB1: 1	CmlA5: 1
		CatA2: 6
Total No (Phe) genes	7	23	6	2	2	0	0	2	0	1	43
Quinolone (Flq) genes (No)	Qnr-S1: 6	OqxA: 33	OqxA: 6		QnrB34: 1
		OqxBgb: 33	OqxBgb: 6		QnrVC4: 1
		QnrB1: 12	QnrB1: 3
		Qnr-S1: 4
		QnrB6: 4
Total No (Flq) genes	6	86	15	0	2	0	0	0	0	0	109
Tetracycline (Tet) genes (No)	Tet-34: 31	TetR: 15	TetR: 3	TetB: 2	TetR: 2	TetR: 1				Tet39: 1
	TetR: 20	TetA: 15	TetA: 3		TetA: 2	TetA: 1				TetB: 1
	TetA: 20	TetD: 6			Tet-34: 1
	TetB: 3
	TetD: 1
Total No (Tet) genes	75	36	6	2	5	2	0	0	0	2	128
Sulfonamide (Sul) genes (No)	SulII: 29	SulII: 20	SulII: 4	SulII: 3	SulI: 2	SulI: 1			SulI: 1	SulI: 1
	SulI: 21	SulI: 12	SulI: 1		SulII: 1	SulII: 1				SulII: 1
Total No (Sul) genes	50	32	5	3	3	2	0	0	1	2	98
Macrolides (MLS) genes (No)	MphA: 7	MphA: 2		MphE: 1	MphA: 1				MLS-MphA: 1
				MsrE: 1
Total No (MLS) genes	7	2	0	2	1	0	0	0	1	0	13
Fosfomycin (Fcyn) genes (No)		FosA: 2	FosA2: 6
Total No (Fcyn) genes	-	2	6	-	-	-	-	-	-	-	8
Rifampicin (Rif) genes (No)		Arr3: 4
Total No (Rif) genes	0	4	0	0	0	0	0	0	0	0	4
TOTAL AMR GENES	456	446	88	65	33	14	6	6	4	13	1131
